# Supplementary material for: Climate Change, Health Risks, and Vulnerabilities in Burkina Faso: A Qualitative Study on the Perceptions of National Policymakers
Source: Int J Environ Res Public Health. 2021 May 7;18(9):4972. doi: 10.3390/ijerph18094972 (PMC8125418; doi:10.3390/ijerph18094972)
Supplement: Supplementary file 1 [file ijerph-18-04972-s001.zip]

Archive with 1 entries (1 files):
- ijerph-1176491-supplementary.pdf
